# Supplementary material for: Low cost audiovisual playback and recording triggered by radio frequency identification using Raspberry Pi
Source: PeerJ. 2015 Apr 7;3:e877. doi: 10.7717/peerj.877 (PMC4393811; doi:10.7717/peerj.877)
Supplement: Supplemental Information 2 — The python script controlling the communication between the RFID reader and the Raspberry Pi. The script initiates the event-triggered audiovisual playback/recording. [file peerj-03-877-s002.txt]

# RFID playback control script
# Version 3.0
# Date: 2014-Jun-19
# Author: Adam Z Lendvai & Talia Weiss
# Version info:
# -controls PiCamera
# -can handle multiple testtags
# -writes RFID unit ID into log
# -writes if data is transmitted at startup (timeout = 5 sec)
# -reports in log if serial connection is lost
# -rounds time values to 0.1 sec.

import time
import serial
import socket
import os
from pygame import mixer

#########################################################
# Update these settings every time you use the script:  #
#########################################################

READER = "ABCD" #give the 4 characters reader ID here, use e.g. "OLD1" for Generation 1 readers
NEST = "TEST"
DATE = "2014-06-20" #date of deployment
TARGET = '0418690948' #PIT tag number that should launch the playback + take picture
SOUND = '/usr/share/scratch/Media/Sounds/Vocals/Singer2.wav' #the soundfile, Singer2.wav is just a test file, loaded by default on RPi


#-------------------------------------------------------
#  Change the following settings when needed:

POLLTIME = 1  #In seconds
DURATION = 30 #In seconds
USB = '/dev/ttyUSB0'

testtag = ['0418690948', '0418690EF8', '0700EE0348', '030002F750'] #you can put as many testtags here as you want
testsound = '/usr/share/scratch/Media/Sounds/Vocals/Ya.wav' #the test sound, Ya.wav is just a test file, loaded by default on RPi

#---------------------------------------------------------


#Main script starts here. Do not modify it.

version = "3.0"
oldreaders = ["OLD" + str(i) for i in range(1,10)]

#determines baud rate for old or new readers. To protect the script against typos, it will assume that the
#reader is new no matter what the reader ID is. It will only change baud rate if an actual OLD reader ID is given.
if READER in oldreaders:
	BAUD = 9600
else:
	BAUD = 38400

#open serial connection, assumes 8N1
ser = serial.Serial(port = USB,
                    baudrate=BAUD,
                    timeout = 5
                    )

#determines whether data is transmitted on startup, then sets timeout to 0 (gets data as soon as it is available)
receiveData = ser.read(10)
if receiveData == '':
    communicates = "No"
else:
    communicates = "Yes"

ser.timeout = 0

#initialize log file
start = round(time.time(), 1)
num = 0
logfilename = str(socket.gethostname()) +"_" +  DATE + "_" + NEST
origlogfilename = logfilename
while os.path.exists('/home/pi/RFID/' + logfilename + '.txt'):
	num = num + 1
	logfilename = origlogfilename + '_' + str(num)
logf = open("/home/pi/RFID/" + logfilename + '.txt', "w")
logf.write("Log file for \n Nest: " +  NEST + "\n Date: "  +DATE + "\n")
logf.write(str(start) + " Raspberry Pi started \n\n")
logf.write("Script version: " + version + " \n")
logf.write("Pi ID: " + str(socket.gethostname()) + "\n")
logf.write("Reader ID:" + READER + "\n")
if READER in oldreaders:
    logf.write("Reader type: OLD (no SD card) \n")
else:
    logf.write("Reader type: NEW (with SD card) \n")
logf.write("Receiving data on startup:" + communicates + "\n")
logf.write("Port: " + str(ser.port) + "\n")
logf.write("Baudrate: " + str(ser.baudrate) + "\n")
logf.write("Polltime: " + str(POLLTIME) + " sec \n")
logf.write("Sleep duration: " + str(DURATION) + " sec \n")
logf.write("Target tag: " + TARGET + "\n")
logf.write("Tester tag(s): " + str(testtag) + "\n")
logf.write("Sound stimulus file: " + SOUND + "\n")
logf.write("Test sound: " + testsound + "\n\n\n")
logf.write("Time elapsed from start      Event \n\n")
logf.close()


looping=True

mixer.init()
prev_tag = 'FFFFFFFFFF'


#endless loop
while looping:
	out = ''
	time.sleep(POLLTIME)
	elapsed = round((time.time() - start), 1)
	while ser.inWaiting() > 0:
		out += ser.read(1)
	if out != '':
		print ">> " + out
    	else:
        	print("no input received")
        	myfile = open("/home/pi/RFID/" + logfilename + ".txt", "a")
        	myfile.write(str(elapsed) + " no input" + "\n")
        	myfile.close()
	out = out.split('\n\r')
	if TARGET in out:
		if prev_tag is not TARGET:
			prev_tag = TARGET
			print 'play sound and take picture'
			myfile = open("/home/pi/RFID/" + logfilename + ".txt", "a")
			myfile.write(str(elapsed) + " sound played" + "\n")
			myfile.close()
			mixer.music.load(SOUND)
			mixer.music.set_volume(1.0)
			mixer.music.play()
			time.sleep(DURATION)
			mixer.music.stop()
			mixer.music.rewind()
			num = 1
			path = '/home/pi/RFID/pics/'
			filename = 'pict' + str(num)
			while os.path.exists(path + filename + '.jpg'):
				num = num + 1
				filename = 'pict' + str(num)
			print(path + filename + '.jpg')
			try:
				os.system("raspistill -o " + path + filename + ".jpg")
				time.sleep(1)
			except:	
				print('problem taking picture')

	
	elif any((True for x in out if x in testtag)):
		print 'play testsound'
		myfile = open("/home/pi/RFID/" + logfilename + ".txt", 'a')
		myfile.write(str(elapsed) + " test played" + "\n" )
		myfile.close()
		mixer.music.load(testsound)
		mixer.music.play()
		time.sleep(2)
	else:
		prev_tag = 'FFFFFFFFFF' 
