# Supplementary material for: Low cost audiovisual playback and recording triggered by radio frequency identification using Raspberry Pi
Source: PeerJ. 2015 Apr 7;3:e877. doi: 10.7717/peerj.877 (PMC4393811; doi:10.7717/peerj.877)
Supplement: Supplemental Information 3 [file peerj-03-877-s003.xlsx]

## Sheet: Data
boxID	date	starttime	endtime	female visit rate	male visit rate	playbackrate
AG-F10	2014-06-14	08:30:34	15:05:11	3.80115724120454	0	5.17263237966446
AG-G9	2014-06-02	09:54:26	17:22:25	11.6522192045835	12.8576211912646	12.4539671911617
AG-H12	2014-06-09	08:25:00	15:41:47	19.5062387911627	9.20364788033731	14.6330344932381
BG-B2	2014-06-09	07:03:28	13:16:29	2.09105938072472	12.2246548411599	3.37726155907974
BG-D6	2014-06-09	07:02:58	13:34:15	14.4141074242876	9.20049410060911	10.5482186080088
BG-E1	2014-06-15	09:28:30	15:37:44	7.14995034756703	6.01245824681773	7.24897082512977
BG-E3	2014-06-02	08:53:38	15:25:04	11.0363620880525	6.13131227114025	12.6835894388318
BG-F6	2014-06-05	09:24:02	16:06:22	6.26346313173157	5.51781275890638	7.58614990496653
HG-A3	2014-06-05	08:44:59	15:37:28	6.40025859630692	7.70940240009697	7.57836720633827
HG-B2	2014-06-07	08:11:15	14:33:14	10.0527946245473	8.7961952964789	12.5961123110151
HG-B6(2)	2014-07-08	08:45:23	15:27:34	1.9394140317434	6.11661348472919	3.8783459020469
HG-C5	2014-06-13	09:18:04	15:47:30	2.92733030899598	10.3226910896174	6.44446338760549
HG-D4	2014-06-04	08:33:25	15:17:35	9.7979381443299	8.75876288659794	9.64948453608248
HG-D6	2014-06-04	08:38:55	15:25:49	7.52027525190465	1.47456377488326	9.08498860306089
LS-D4	2014-06-12	09:18:55	16:15:24	6.77097923086158	5.6184721277362	6.02390438247012
NB-A3	2014-06-30	09:07:59	15:53:00	3.11098308711576	1.03699436237192	5.57019194580354
NB-B2	NA	NA	NA	NA	NA	NA
NB-E1	2014-06-09	07:09:28	14:18:56	7.96336541446756	10.7575287177895	8.76013904982619
LC-07	2014-05-24	07:13:12	13:14:39	10.1258818647116	5.31193802738968	6.80623443696394
LC-08	2014-05-22	07:35:20	13:40:01	9.87157808144052	5.59389424614963	8.60254583888608
LC-09	2014-05-21	07:25:50	13:31:03	11.9928809382558	4.60000912700224	11.544804837823
LC-14	2014-05-17	07:21:11	13:38:22	7.31739649153816	4.45406742963192	7.79427359490986
LC-20	2014-05-28	06:44:42	12:41:15	11.2747160286075	12.7892301220025	10.5457122608079
LC-25	2014-05-25	06:40:20	13:07:49	11.3037119876124	9.60041292098585	8.58220276537645
LC-27	2014-05-16	06:48:03	11:28:19	4.92388201712655	4.49571836346337	7.27921498661909
LC-31	2014-05-16	06:56:06	13:04:43	10.742867477506	3.09264366776688	14.1195786017239
LC-32	2014-05-28	07:07:22	09:51:48	11.3115751064261	6.56801135211839	10.5989847715736
LC-37	2014-05-17	06:48:10	13:03:34	7.51198721363879	10.5487480021311	7.99183057319185
LC-41	2014-05-22	07:14:13	13:20:17	12.2928428337279	6.06446913130577	10.1620834092151
LC-47	2014-05-17	07:41:45	13:56:38	8.00248966345085	4.16129462499444	9.31062159992865
LC-50	2014-05-14	07:45:08	13:50:49	14.4387220272549	7.0552846269541	16.1449752883031
LC-56	2014-05-20	06:57:17	13:04:22	9.15323496027242	0	8.00871697085263
LC-58	2014-05-19	07:19:42	13:27:45	16.9542181768781	7.4989811166961	12.3901820487275
LC-60	2014-05-18	07:13:50	13:36:47	3.13356835095966	4.23031727379553	3.77490387976232
LC-71	2014-05-20	07:38:13	13:51:42	6.90793877459949	4.49819269043688	6.42627632988219
LC-74	2014-05-24	07:50:32	14:05:33	8.95960179547576	8.31963023865606	9.27917518442805
LC-81	2014-05-13	07:29:55	13:34:36	13.9847356153741	7.07463095836571	7.56890168654875
